# Supplementary material for: A Study of Young Chinese Intentions to Purchase “Online Paid Knowledge”: An Extended Technological Acceptance Model
Source: Front Psychol. 2021 Jun 21;12:695600. doi: 10.3389/fpsyg.2021.695600 (PMC8255359; doi:10.3389/fpsyg.2021.695600)
Supplement: Supplementary file 1 [file Data_Sheet_1.xlsx]

## Sheet: data
Ordinal	Gender	EducationalBackground	MonthyLivingExpenses	Frequency of payment for knowledge	Q5_1	Q5_2	Q5_3	Q5_4	Q5_5	Q6_1	Q6_2	Q6_3	Q6_4	Q6_5	Q6_6	Q6_7	PI1	PI2	PI3	PU1	PU2	PU3	PU4	PU5	PEOU1	PEOU2	PEOU3	PEOU4	ATT1	ATT2	ATT3	ATT4	ATT5	PR1	PR2	PR3	GC1	GC2	GC3
1	1	4	2	3	1	0	1	0	0	1	0	1	1	0	0	0	4	5	4	4	5	4	3	5	4	3	4	5	4	3	3	4	4	3	3	2	3	4	2
2	2	2	2	4	1	0	1	0	0	1	0	0	1	0	0	0	2	3	3	4	3	3	3	4	4	3	3	3	2	4	2	3	4	4	4	2	2	2	2
3	2	3	2	3	1	1	1	1	0	1	0	0	1	0	0	0	4	4	3	5	5	5	4	4	4	3	3	3	5	3	3	4	3	1	1	2	2	3	2
4	2	4	2	4	0	1	1	1	0	1	1	0	0	0	0	0	4	4	4	4	5	5	5	4	3	3	3	3	3	4	3	3	3	2	2	2	3	3	2
5	2	4	2	3	1	1	1	1	0	1	0	0	1	0	0	0	4	4	4	4	4	3	3	3	4	4	4	3	3	3	2	4	4	3	2	2	3	4	4
6	1	4	3	4	1	0	1	1	0	1	1	0	1	0	0	0	5	3	5	4	4	5	5	5	4	4	4	4	5	5	3	5	5	5	5	3	2	2	1
7	1	2	2	3	1	1	0	1	0	1	0	0	1	1	0	0	4	5	4	5	5	4	5	4	4	4	5	4	4	3	3	4	4	3	3	1	3	4	3
8	1	2	2	3	1	0	0	1	0	1	1	0	1	0	0	0	4	5	4	4	4	5	4	4	4	3	4	3	3	4	4	4	4	3	3	2	3	3	4
9	1	3	2	3	0	1	1	1	0	1	0	0	1	0	0	0	4	5	4	4	5	4	5	4	4	4	5	3	4	4	4	3	4	2	2	2	4	4	5
10	2	3	3	2	1	0	0	1	0	1	0	0	0	1	0	0	4	5	4	4	5	4	4	5	4	5	4	5	4	4	3	4	4	3	3	2	3	3	3
11	1	2	2	4	0	1	1	0	0	1	0	0	1	0	0	0	4	4	3	3	4	4	3	3	4	4	3	4	4	2	3	4	4	2	1	2	2	2	2
12	2	3	2	3	1	1	1	1	0	1	0	0	1	0	0	0	4	4	3	4	5	5	3	4	4	4	4	4	4	3	3	4	4	1	1	2	2	2	2
13	2	4	2	4	1	1	1	0	0	1	1	0	0	0	0	0	4	3	4	4	5	4	4	4	3	2	3	3	4	4	4	3	4	2	2	2	3	3	3
14	2	3	2	3	1	1	1	0	0	1	0	0	1	0	0	0	4	3	4	4	3	4	3	4	4	4	4	3	4	3	4	4	4	2	1	1	2	3	2
15	2	1	2	3	1	0	1	1	0	1	0	0	1	0	0	0	4	4	4	4	4	3	4	4	5	4	5	4	4	4	4	3	4	3	3	4	2	2	2
16	2	2	2	2	1	0	1	0	0	0	0	0	1	0	0	0	4	4	4	4	4	4	4	4	4	4	2	3	3	4	4	4	4	3	3	2	3	2	2
17	2	4	2	1	1	1	1	1	0	1	1	1	0	0	0	0	5	5	5	5	5	4	4	5	5	5	5	5	4	4	5	5	5	1	1	1	2	4	3
18	1	1	2	4	1	1	1	1	0	1	0	0	0	0	0	0	1	1	1	3	3	3	3	3	3	3	3	3	3	4	3	3	3	3	3	3	3	3	3
19	2	3	2	2	1	1	1	1	0	1	0	1	1	0	0	0	4	5	4	4	4	4	4	4	4	4	4	4	4	3	3	3	4	2	2	2	4	3	3
20	2	2	2	4	1	1	1	1	0	1	0	0	1	0	0	0	3	2	2	3	4	4	3	3	3	2	3	3	3	3	3	3	4	3	3	3	3	3	3
21	2	3	1	2	1	1	1	1	0	0	0	0	1	0	0	0	4	4	4	4	4	4	4	4	4	4	4	4	4	4	4	4	4	2	2	2	3	3	3
22	2	3	2	4	1	0	1	1	0	1	0	1	0	0	0	0	4	4	3	4	4	5	3	3	4	4	3	4	3	2	4	4	4	3	2	1	2	2	1
23	2	3	2	4	1	0	1	0	0	1	0	0	1	0	0	0	4	4	3	4	4	4	3	3	4	4	4	4	3	2	3	3	3	3	3	2	2	2	2
24	2	3	3	3	0	0	1	1	0	1	1	0	1	0	0	0	4	4	4	3	4	3	3	3	3	3	3	3	4	3	3	4	4	3	2	2	3	3	4
25	2	2	2	3	0	1	1	0	0	1	0	0	1	0	0	0	4	4	4	4	4	4	4	4	4	4	4	3	3	4	3	3	4	2	2	2	4	3	3
26	2	3	2	3	1	1	1	1	0	1	0	0	1	0	0	0	3	3	3	4	4	3	3	4	3	3	3	3	3	3	3	3	3	3	3	3	3	3	3
27	1	2	2	4	1	0	1	1	0	1	0	0	1	0	0	0	4	3	3	4	4	3	3	5	5	5	3	4	4	4	3	4	4	2	2	2	3	2	2
28	2	2	3	3	0	1	1	1	0	1	1	1	1	0	0	0	4	4	4	3	4	4	4	4	4	5	3	4	4	3	3	4	3	2	2	2	2	2	2
29	2	3	2	2	1	0	1	1	0	1	0	0	1	0	0	0	3	2	2	3	3	4	3	4	3	4	3	4	3	2	2	3	4	3	2	2	3	3	4
30	2	4	2	4	1	0	1	1	0	1	0	0	0	0	0	0	4	4	4	4	4	4	4	4	4	4	3	4	5	3	3	4	4	3	3	3	2	3	2
31	1	1	2	2	1	0	1	1	0	1	0	1	1	0	0	0	4	4	4	4	4	4	4	4	4	4	3	3	4	3	4	4	4	3	2	2	3	3	3
32	1	4	2	4	0	0	1	1	0	1	1	0	1	0	0	0	3	3	3	2	2	2	2	2	5	3	4	3	3	2	2	2	3	3	2	2	2	2	2
33	1	3	2	4	1	1	0	1	0	1	0	0	1	0	0	0	4	5	4	3	3	3	3	3	4	4	4	3	4	4	3	3	3	4	3	2	4	4	3
34	2	1	2	2	1	0	0	0	0	1	0	0	1	0	0	0	5	5	5	4	4	4	4	4	4	5	5	5	4	4	4	3	4	4	3	3	4	4	3
35	2	3	2	4	1	0	1	0	0	0	0	0	0	0	0	1	2	3	3	3	3	3	3	3	4	3	3	4	4	3	3	3	3	2	2	2	2	2	2
36	2	5	3	4	1	0	1	0	0	1	0	0	1	0	0	0	4	4	4	4	4	4	3	3	4	4	4	4	4	4	4	5	4	3	2	2	3	4	3
37	1	4	3	3	1	1	1	1	0	1	1	0	1	0	0	0	5	5	5	4	4	5	5	4	5	3	4	3	4	3	5	5	4	1	1	3	2	2	3
38	2	3	2	4	1	1	1	0	0	0	0	1	1	0	0	0	5	5	5	5	5	5	5	5	5	5	4	4	4	3	2	3	4	2	2	1	4	2	2
39	2	4	3	4	1	1	1	1	0	1	1	0	1	0	0	0	4	5	5	4	4	4	4	4	5	5	3	5	4	5	3	3	4	4	1	1	2	1	1
40	2	3	2	4	0	0	1	1	0	1	0	1	0	0	0	0	4	5	4	4	4	4	4	4	3	4	3	4	4	3	3	3	4	2	2	2	4	4	4
41	2	1	2	4	0	0	1	1	0	0	0	0	1	0	0	0	4	3	3	3	3	3	3	4	4	3	3	3	3	2	3	2	3	3	2	1	3	3	3
42	2	3	2	4	0	1	1	1	0	1	0	0	1	0	0	0	3	3	3	4	3	4	2	4	3	3	3	3	3	3	3	3	3	3	3	2	3	3	3
43	2	3	2	4	1	0	1	1	0	0	0	1	1	1	0	0	3	3	1	3	4	4	3	3	4	2	3	3	3	2	3	3	3	4	2	2	2	2	2
44	2	2	3	4	1	1	1	0	0	1	1	1	1	0	0	0	4	4	4	3	3	4	3	4	3	3	2	2	4	3	3	4	4	3	2	2	2	3	2
45	2	3	2	4	1	0	0	0	0	1	0	0	0	0	0	0	3	4	2	3	3	3	3	3	5	3	3	3	3	3	2	3	3	3	3	3	3	3	3
46	1	1	3	3	1	1	1	0	0	1	0	0	1	0	0	0	4	4	3	4	4	4	3	4	4	4	3	3	4	4	3	4	4	3	3	2	3	3	3
47	2	3	2	4	1	0	1	1	0	0	0	0	1	0	0	0	3	2	3	4	4	4	3	5	3	4	2	3	4	2	3	4	4	2	1	2	3	2	2
48	2	3	3	4	1	0	1	1	0	1	0	0	1	0	0	0	5	5	5	5	5	5	5	5	5	5	4	5	4	3	3	5	4	1	1	1	3	3	3
49	2	3	2	1	0	0	1	0	0	0	0	0	1	0	0	0	4	4	5	5	4	4	4	4	4	5	4	4	4	4	4	5	4	2	2	2	4	4	4
50	2	3	3	4	0	0	1	1	0	1	0	0	1	0	0	0	4	4	4	3	4	4	4	4	4	4	4	4	3	4	4	4	4	4	3	3	3	3	3
51	1	3	2	3	1	1	1	0	0	0	0	0	1	0	0	0	4	3	2	4	3	3	2	4	2	2	2	3	4	4	2	4	3	2	1	2	2	2	2
52	2	1	2	2	1	0	0	1	0	0	0	0	1	0	0	0	4	4	4	4	4	4	4	4	3	4	4	4	4	4	4	2	4	3	1	3	4	4	4
53	2	2	2	4	1	0	1	1	0	1	0	0	1	0	0	0	2	2	2	4	4	4	3	4	4	4	4	4	4	2	3	4	4	3	4	2	2	2	2
54	1	3	1	4	1	0	1	1	0	1	0	0	1	0	0	0	3	3	4	3	2	3	4	2	3	3	3	3	3	2	4	3	4	3	3	2	3	3	4
55	2	3	3	3	1	0	1	1	0	1	0	1	1	0	0	0	4	4	4	4	3	4	4	4	3	3	3	3	3	3	3	4	4	2	2	1	2	2	2
56	2	3	3	4	1	1	1	1	0	1	1	0	1	1	0	0	4	4	4	4	4	4	3	4	3	3	3	3	4	4	4	3	3	4	4	2	4	4	4
57	2	3	2	3	1	0	1	1	0	1	0	1	0	0	0	0	3	4	4	4	4	4	4	4	3	3	3	3	3	3	3	3	3	3	3	3	3	3	3
58	2	3	2	4	0	0	1	0	0	1	0	0	1	0	0	0	3	4	3	3	3	3	3	3	4	4	2	4	3	3	3	3	3	2	2	2	3	3	3
59	1	2	2	4	1	1	1	0	0	1	0	0	0	1	0	0	4	4	4	4	4	4	4	4	4	4	3	3	4	3	4	4	4	2	3	2	4	3	4
60	2	3	2	4	1	1	1	1	0	1	0	0	1	0	0	0	5	4	3	4	3	4	4	3	4	3	3	3	3	2	3	4	4	2	2	2	4	3	3
61	2	3	2	4	1	0	1	0	0	0	0	0	1	0	0	0	3	2	2	2	2	3	2	3	4	3	2	2	3	3	3	3	3	2	2	2	2	2	2
62	2	3	3	4	1	1	1	1	0	1	0	1	0	0	0	0	4	4	3	4	3	4	4	3	4	3	4	4	4	3	3	4	4	2	2	2	4	4	4
63	1	1	2	4	0	1	1	0	0	0	0	0	0	0	0	1	3	2	4	3	3	4	2	3	4	4	3	5	2	2	1	3	3	4	4	4	1	2	1
64	2	3	2	4	1	1	1	1	0	0	0	0	0	0	0	1	3	2	2	1	2	2	1	2	1	1	2	1	2	2	2	1	1	5	5	5	1	1	1
65	2	3	2	4	0	1	1	0	1	1	0	0	1	0	0	0	2	2	2	3	2	2	2	1	4	4	2	4	3	2	3	3	4	3	4	4	3	3	1
66	2	4	2	3	1	1	1	0	0	1	1	0	1	0	0	0	4	4	4	4	3	4	3	5	4	4	2	4	3	2	4	5	5	2	3	2	4	3	2
67	2	3	2	3	0	0	1	0	0	1	0	0	0	0	0	0	5	5	5	4	4	5	4	4	4	4	4	4	4	4	4	3	4	2	2	2	4	4	4
68	2	3	2	3	1	0	1	1	0	1	1	0	1	0	0	0	4	4	4	4	4	4	3	3	4	4	3	4	4	3	3	4	4	2	2	2	3	3	3
69	1	1	2	3	1	0	1	1	0	1	0	1	0	0	0	0	5	5	5	4	5	3	4	4	4	3	3	4	4	3	2	4	4	2	2	2	2	2	2
70	2	2	2	4	0	1	1	0	0	1	0	0	1	0	0	0	3	4	3	4	4	3	3	4	4	4	3	4	3	2	3	4	3	3	2	2	3	2	2
71	2	4	2	4	0	0	1	1	0	1	0	0	1	0	0	0	5	5	5	4	5	5	4	5	4	5	3	4	3	3	3	3	4	1	1	1	3	3	3
72	2	1	2	4	0	1	1	0	0	0	0	1	1	0	0	0	3	3	3	3	3	3	3	3	3	3	4	3	4	3	4	4	4	2	3	2	3	3	3
73	2	4	4	4	0	1	1	1	0	0	0	0	1	0	0	0	4	4	3	4	3	5	3	4	3	4	4	3	4	4	3	5	4	3	2	2	3	3	3
74	2	1	3	3	1	1	1	1	0	1	0	1	1	0	0	0	4	4	4	4	3	4	3	4	4	4	3	4	4	4	3	4	4	3	2	2	3	2	2
75	1	4	2	1	1	1	1	1	0	0	0	0	1	0	0	0	4	4	3	4	4	4	4	4	3	4	3	3	3	4	3	2	3	2	2	3	2	2	2
76	2	4	2	4	1	0	1	0	0	0	0	0	1	0	0	0	3	3	3	3	3	3	3	3	4	3	3	3	2	3	3	2	3	4	3	3	2	3	3
77	2	2	2	4	1	0	1	1	0	1	0	0	0	0	0	0	4	4	3	4	5	5	3	3	4	3	3	4	4	3	3	3	4	4	2	3	2	2	2
78	2	4	2	3	1	0	1	1	0	1	1	0	1	0	0	0	4	4	4	4	4	4	4	4	4	4	4	4	4	3	3	4	4	3	2	2	2	2	2
79	2	3	2	4	1	0	1	1	0	1	0	0	1	0	0	0	3	4	4	4	4	4	4	4	4	4	4	3	4	3	4	4	4	3	3	2	4	3	3
80	1	3	2	4	1	1	1	0	0	1	1	0	1	0	0	0	4	4	4	4	4	4	3	4	3	3	3	3	3	3	3	4	4	2	2	2	2	2	3
81	2	4	3	4	1	0	1	1	0	1	0	1	1	0	0	0	5	5	4	4	4	4	4	4	5	5	4	4	3	4	4	4	4	3	3	2	3	3	2
82	1	3	2	4	1	1	1	1	0	1	0	0	1	0	0	0	3	4	3	4	3	4	4	3	4	3	3	3	4	4	4	4	3	2	2	1	3	4	3
83	2	3	2	4	1	0	1	1	0	1	0	0	1	0	0	0	3	4	4	4	4	4	3	4	5	4	4	4	4	3	4	4	4	3	3	3	2	2	2
84	1	3	2	4	1	1	1	1	0	0	0	0	1	0	0	0	4	4	3	3	4	4	3	4	4	4	4	4	4	4	4	3	4	2	2	2	4	4	4
85	2	3	3	3	0	0	1	1	0	1	0	0	1	0	0	0	3	4	4	4	4	4	4	4	4	4	4	4	3	3	4	4	4	3	3	2	3	4	4
86	2	2	2	4	0	1	1	1	0	0	0	0	0	0	0	1	2	2	2	3	3	3	3	3	2	2	3	2	3	3	2	3	3	2	2	2	3	3	3
87	2	1	2	4	1	1	1	1	0	1	1	1	1	0	0	0	4	3	2	3	4	4	3	3	3	3	3	3	3	2	3	3	2	3	2	2	3	2	2
88	2	3	2	4	1	0	1	1	0	1	0	0	1	0	0	0	3	3	3	3	4	3	3	3	3	3	3	3	4	3	4	4	4	2	2	2	4	4	4
89	2	2	2	3	1	0	1	0	0	0	0	1	1	0	0	0	4	5	3	4	4	5	5	4	4	5	5	4	4	3	4	5	5	5	4	3	1	1	1
90	1	1	2	4	1	1	1	1	0	0	0	0	1	0	0	0	4	4	3	3	3	4	3	4	3	3	3	3	3	3	3	4	4	2	2	2	3	2	2
91	2	3	3	4	1	1	1	1	0	1	1	0	1	0	0	0	2	2	2	3	3	3	3	3	2	3	2	2	3	3	4	4	4	4	4	3	3	3	2
92	2	1	3	4	1	0	1	0	0	0	0	0	1	0	0	0	3	3	3	3	3	3	3	3	3	3	3	3	3	3	3	4	3	3	3	3	3	3	3
93	2	3	2	4	1	1	1	0	0	1	1	0	1	0	0	0	3	3	3	3	4	4	2	3	3	3	4	3	3	2	3	3	3	3	3	2	2	2	2
94	2	3	2	1	1	0	1	0	0	1	0	0	1	0	0	0	4	4	3	4	4	4	4	4	4	4	4	3	4	4	4	4	4	2	2	2	3	4	3
95	2	4	3	3	0	0	1	1	0	1	0	0	1	0	0	0	5	3	4	5	5	4	3	5	5	4	3	5	3	3	2	5	5	4	2	1	3	2	2
96	1	4	2	4	1	1	1	0	0	1	0	0	1	0	0	0	3	3	2	2	2	2	2	2	3	3	3	2	4	3	2	3	3	4	2	2	2	2	3
97	2	3	2	2	1	0	1	1	0	1	0	0	1	0	0	0	4	3	3	4	4	4	4	4	3	3	3	3	4	3	3	4	4	2	2	2	2	2	3
98	1	4	2	4	1	1	1	1	0	1	0	0	1	0	0	0	5	5	3	3	4	4	3	3	2	1	2	2	2	3	3	3	3	2	3	1	1	1	1
99	2	3	3	2	0	1	1	1	0	1	0	0	1	0	0	0	5	5	5	5	5	4	4	4	5	5	4	4	4	3	4	4	5	2	1	2	3	2	1
100	2	3	2	4	1	1	1	1	0	0	0	0	0	0	0	1	3	2	2	3	3	3	3	3	2	2	2	2	3	2	2	3	2	2	2	2	2	2	2
101	2	4	3	4	1	1	1	1	0	1	0	0	1	0	0	0	4	4	4	3	4	4	3	4	4	4	4	3	3	2	3	4	4	1	1	1	3	4	3
102	2	5	2	4	1	1	1	0	0	1	0	0	1	0	0	0	3	3	3	3	3	3	3	3	3	3	3	3	3	3	3	3	3	3	3	3	3	3	3
103	2	4	2	4	1	1	1	1	0	1	0	0	1	0	0	0	4	4	4	3	4	4	2	3	3	4	3	2	3	2	3	4	4	2	3	2	3	3	2
104	1	1	2	3	1	0	1	0	0	1	0	0	1	0	0	0	5	5	5	5	5	5	5	5	5	5	5	5	4	3	3	4	4	2	2	1	5	3	1
105	1	4	2	3	1	1	1	0	0	1	0	0	1	1	0	0	4	4	3	3	3	3	3	3	4	4	3	4	3	2	3	4	4	3	2	1	2	2	2
106	1	1	2	2	1	0	1	1	0	1	0	0	1	0	0	0	4	4	3	4	4	4	5	5	4	4	4	3	4	3	4	4	4	1	2	2	2	3	2
107	2	2	2	4	0	0	1	0	0	1	0	0	1	0	0	0	3	3	3	4	4	3	4	4	3	3	2	3	4	4	4	3	3	4	3	4	3	4	3
108	2	3	2	4	1	1	1	1	0	1	0	0	1	0	0	0	3	3	3	3	4	4	3	3	4	2	3	3	3	3	3	3	3	3	2	2	2	2	2
109	1	3	2	4	1	1	1	0	0	1	0	0	1	0	0	0	3	3	3	4	4	4	4	4	4	4	4	4	3	3	3	3	3	2	2	2	4	3	3
110	2	3	2	3	0	0	1	0	0	1	0	0	1	0	0	0	4	4	3	4	5	5	2	4	4	4	4	3	3	3	3	4	4	2	2	1	4	4	2
111	2	1	3	4	1	1	1	0	0	0	0	0	1	0	0	0	3	4	3	3	3	3	3	3	4	3	4	3	4	4	4	4	3	3	3	3	3	3	3
112	2	1	3	4	0	0	1	0	0	1	0	1	1	0	0	0	4	4	3	3	3	4	3	4	4	4	4	4	4	4	2	4	4	2	2	2	2	2	2
113	2	1	2	4	1	1	1	1	0	0	0	1	1	0	0	0	3	3	3	4	3	3	3	4	4	3	3	4	4	2	3	3	3	4	3	3	3	3	4
114	1	1	3	1	0	0	1	0	0	1	0	1	1	0	0	0	5	5	5	5	4	5	5	3	3	4	4	2	4	4	4	5	5	4	5	2	3	5	5
115	1	1	2	4	0	1	1	0	0	0	0	0	0	0	0	1	2	2	2	3	2	2	2	3	3	3	3	4	3	3	3	4	4	4	4	4	3	3	3
116	1	1	2	2	1	1	1	0	0	0	0	0	1	0	0	0	3	3	2	3	3	3	2	3	3	3	3	3	2	2	3	3	3	3	3	3	3	3	3
117	1	2	2	4	1	1	1	1	0	1	0	0	0	0	0	0	2	2	2	3	3	3	3	3	3	3	3	3	3	3	3	2	2	4	4	4	2	2	2
118	2	2	2	4	0	0	1	0	0	0	0	1	0	0	0	1	3	2	2	3	3	4	4	3	4	3	3	3	3	2	2	3	2	4	4	3	2	4	3
119	2	2	3	4	1	1	1	1	0	1	0	0	1	0	0	0	4	3	3	3	3	4	3	4	4	4	4	4	3	4	3	4	3	3	3	2	2	2	2
120	2	4	2	4	1	1	1	0	0	1	0	0	1	0	0	0	4	4	3	4	4	4	4	4	5	5	5	5	3	3	3	4	4	3	3	2	3	3	3
121	1	1	3	4	1	1	1	0	0	1	1	0	1	0	0	0	3	3	2	3	3	3	3	3	3	3	3	3	4	3	3	3	3	4	4	2	2	2	2
122	2	1	2	4	1	0	1	1	0	1	1	0	1	0	0	0	5	5	3	3	3	3	5	5	5	3	3	4	4	4	3	5	5	3	3	1	4	1	1
123	2	3	2	4	1	1	1	1	0	0	0	1	1	0	0	0	4	4	4	3	3	3	3	3	3	3	3	3	3	2	3	4	4	3	3	3	3	3	3
124	2	3	2	4	0	0	1	0	0	0	0	0	0	0	0	1	4	3	4	3	3	3	3	3	3	3	3	3	3	2	3	4	3	3	3	3	3	2	2
125	2	2	3	4	0	1	1	1	0	1	0	0	1	0	0	0	3	2	3	4	4	4	3	4	5	5	4	3	3	2	3	3	2	4	2	1	2	3	2
126	1	3	2	4	1	1	1	1	0	1	0	0	1	0	0	0	4	4	4	4	4	4	4	4	4	4	4	4	3	3	3	4	4	2	2	2	4	4	4
127	1	1	3	3	1	1	0	1	0	1	1	0	1	0	0	0	3	4	3	3	4	5	4	3	4	4	3	4	3	3	4	3	4	4	4	3	3	4	3
128	1	1	2	4	1	1	1	1	1	0	0	0	1	0	0	0	2	3	5	3	3	2	2	3	3	3	3	3	3	3	3	2	3	3	3	3	3	3	3
129	1	1	3	2	0	1	0	1	0	1	1	0	1	0	0	0	3	4	3	4	3	4	3	4	3	3	4	3	3	3	4	3	4	3	3	1	2	2	4
130	1	1	4	1	1	0	1	1	0	1	1	0	0	0	0	0	4	4	4	5	4	3	3	3	5	4	3	2	3	3	3	4	4	4	4	4	3	1	2
131	2	1	2	4	0	0	1	0	0	0	0	1	0	0	0	0	3	1	2	3	3	3	4	3	5	3	3	3	2	2	1	2	1	2	2	1	2	2	2
132	2	1	3	3	1	1	1	1	0	1	1	1	1	1	0	0	3	4	4	3	4	3	4	4	4	4	4	4	4	4	4	3	4	2	2	2	3	3	3
133	2	1	3	4	0	1	1	0	0	0	0	0	1	0	0	0	3	3	2	3	3	4	4	3	3	3	2	2	1	1	1	2	2	3	2	2	2	3	4
134	2	2	2	4	1	1	1	0	0	0	0	0	1	0	0	0	3	3	3	4	4	4	3	3	3	3	3	3	4	3	3	3	3	3	2	2	2	2	2
135	1	1	2	1	1	1	1	1	0	1	0	0	1	0	0	0	5	5	5	5	5	5	5	5	5	5	5	5	5	5	5	5	5	1	1	1	5	5	5
136	1	1	2	4	1	1	1	0	0	0	0	0	0	0	0	1	4	3	2	4	3	3	3	3	3	3	3	3	4	3	2	4	3	4	2	4	2	2	2
137	2	1	2	3	1	1	1	1	0	0	0	0	1	0	0	0	4	4	4	4	4	4	3	5	3	2	3	3	3	2	3	4	4	4	3	3	3	2	2
138	2	1	2	4	0	1	1	0	0	1	0	0	1	0	0	0	4	3	3	4	3	4	3	4	4	4	3	3	4	4	3	4	3	3	3	3	3	3	3
139	2	1	2	4	1	1	1	0	0	1	1	0	1	0	1	0	5	5	5	5	5	5	5	5	5	5	5	5	4	5	5	5	4	1	1	1	5	5	5
140	1	3	2	3	1	1	1	0	0	1	1	0	1	0	0	0	5	5	5	5	5	5	5	3	4	2	3	4	3	3	4	5	5	4	1	2	2	4	5
141	1	3	2	1	1	0	1	0	0	1	0	0	1	0	1	0	1	1	1	5	5	5	5	5	5	5	5	5	4	4	3	3	3	1	1	1	5	5	5
142	1	4	3	4	0	1	1	1	0	1	1	0	1	0	0	0	5	4	4	4	4	3	4	4	4	4	3	5	2	4	2	5	4	2	2	1	2	2	2
143	1	4	1	4	1	1	1	0	0	1	0	0	1	0	0	0	4	4	4	4	4	4	4	4	3	4	3	3	4	3	3	4	4	2	2	2	3	3	4
144	1	4	2	4	1	1	1	1	0	1	0	1	1	0	0	0	4	4	4	4	3	4	4	4	4	3	3	3	3	4	3	4	4	3	3	1	3	4	3
145	1	2	2	4	1	1	0	1	0	1	0	1	0	0	0	0	5	5	5	5	5	5	5	5	5	3	3	3	5	3	3	5	5	2	1	1	1	1	1
146	1	3	3	3	1	0	1	1	0	1	0	1	0	1	0	0	4	4	4	3	3	4	4	4	4	4	4	4	3	4	4	4	4	2	2	2	4	3	2
147	1	2	2	4	0	0	1	0	0	1	0	0	1	0	0	0	4	4	2	4	3	3	4	4	3	4	3	2	2	4	4	4	4	4	3	2	4	2	4
148	1	3	2	4	1	0	1	0	0	0	0	1	1	0	0	0	4	4	4	3	3	4	3	4	3	4	3	4	3	2	3	4	4	2	2	3	2	2	2
149	2	3	2	4	1	1	1	1	0	1	0	0	0	0	0	0	4	4	3	4	4	4	4	4	4	4	4	4	4	4	4	4	4	4	4	4	3	2	2
150	1	2	2	3	0	0	0	1	0	1	0	0	1	0	1	0	4	4	3	3	4	4	3	3	4	3	3	4	4	3	3	4	4	3	2	3	3	4	2
151	1	2	3	3	1	0	1	1	0	1	0	0	1	1	0	0	4	4	3	3	4	4	3	3	4	3	3	4	4	3	3	4	4	3	2	2	3	3	4
152	1	2	2	3	0	1	1	1	0	0	1	1	0	0	1	0	4	4	3	3	4	4	3	4	4	4	3	3	4	3	3	4	4	3	2	2	3	3	2
153	1	2	2	4	1	0	1	1	0	0	0	1	1	0	0	0	4	5	3	4	4	5	4	4	4	4	3	4	2	2	2	4	5	4	2	2	2	1	1
154	1	1	2	1	1	1	1	0	0	1	1	0	1	0	0	0	4	4	5	4	4	4	3	4	5	5	5	4	4	3	5	4	4	4	3	3	4	4	3
155	1	3	2	3	1	1	1	0	0	0	0	1	1	0	0	0	4	3	4	3	4	3	3	4	3	3	4	2	3	2	2	4	3	2	2	2	4	4	4
156	1	2	3	4	1	0	1	1	0	1	0	0	1	0	0	0	4	4	4	4	4	4	4	4	3	3	2	2	3	3	3	4	4	2	2	1	3	4	1
157	1	1	2	4	0	0	1	1	0	1	0	0	1	0	0	0	5	5	5	5	5	5	5	5	5	5	5	5	3	2	3	4	4	4	2	3	2	2	2
158	1	2	2	4	1	1	1	1	0	0	0	1	1	1	1	0	4	4	4	3	4	4	4	4	4	4	3	3	4	3	3	4	4	2	2	2	2	3	3
159	1	2	2	4	1	1	1	1	0	0	0	1	0	0	0	0	3	3	2	3	3	3	3	3	3	3	4	4	4	3	2	3	3	3	3	3	2	2	2
160	1	1	3	1	1	1	1	1	0	1	0	1	1	0	0	0	5	4	4	4	4	4	4	4	4	4	4	4	3	4	4	5	4	3	3	2	2	2	3
161	2	2	2	3	0	1	1	1	0	1	0	1	1	0	1	0	3	4	4	3	3	4	4	3	4	4	3	4	3	4	3	3	4	2	2	1	4	2	2
162	2	1	3	4	1	1	1	0	0	1	0	0	0	1	0	0	4	4	4	4	4	4	4	4	4	4	4	4	4	4	4	4	4	2	2	2	3	3	3
163	2	2	3	3	1	1	1	1	0	1	0	0	1	0	0	0	4	4	4	4	4	4	4	4	4	4	4	4	4	4	4	4	4	3	3	3	4	4	4
164	2	4	2	3	1	1	1	1	0	1	0	1	1	0	0	0	5	5	5	5	5	5	5	5	4	5	5	5	5	5	5	5	5	1	1	1	3	5	3
165	1	4	2	4	1	0	1	0	0	0	0	0	1	0	0	0	4	4	4	4	5	5	4	5	5	5	5	5	3	4	4	4	4	3	2	2	4	4	3
166	2	4	2	4	0	0	1	0	0	0	0	0	1	0	0	0	4	4	4	4	4	4	4	4	4	4	4	4	4	4	4	4	4	2	2	1	3	4	4
167	2	3	2	4	1	0	1	1	0	1	0	0	1	0	0	0	3	3	2	3	3	3	3	3	3	3	2	3	4	3	4	3	3	3	2	2	2	2	2
168	2	4	4	1	1	1	1	1	0	1	0	1	1	0	0	0	5	5	5	5	5	5	5	5	5	5	5	5	5	5	5	5	5	4	3	2	2	2	2
169	2	2	2	4	0	0	1	1	0	1	0	0	0	0	0	0	4	4	5	5	5	5	5	5	4	4	4	4	4	3	4	4	4	5	3	1	4	3	3
170	1	4	3	4	0	0	1	1	0	0	1	0	1	0	0	0	4	2	5	3	4	3	2	2	5	5	4	5	3	2	2	3	2	2	2	2	1	1	1
171	2	2	2	4	1	1	1	1	0	1	1	0	0	0	0	0	4	4	4	4	4	4	4	4	4	4	4	3	4	4	3	4	4	4	3	4	2	2	2
172	1	2	2	3	1	0	0	1	0	1	0	1	0	0	0	0	3	4	3	4	3	4	3	4	4	4	3	4	3	4	3	3	4	3	2	3	3	4	3
173	1	4	3	3	0	1	0	1	0	1	0	0	1	0	1	0	4	4	3	3	4	4	3	4	4	4	3	4	3	4	3	4	4	3	3	1	3	2	2
174	1	1	2	3	1	0	1	1	0	1	0	1	0	0	1	0	3	4	3	3	4	3	4	3	3	3	4	3	3	4	3	3	4	3	2	3	3	2	2
175	1	4	2	4	1	1	1	0	0	1	1	0	1	0	0	0	5	5	4	4	4	5	3	3	4	4	4	3	3	2	4	4	4	1	1	2	2	2	2
176	1	5	3	1	1	0	1	1	0	1	1	0	1	1	0	0	5	5	4	4	5	4	3	4	4	5	3	5	4	4	3	3	5	3	2	3	1	2	2
177	2	4	2	4	1	0	1	0	0	1	0	0	1	0	0	0	2	2	2	3	3	4	2	3	3	3	3	2	4	2	3	2	2	1	1	1	2	2	2
178	1	2	2	2	0	1	0	1	0	1	0	1	0	1	1	0	4	4	3	3	4	4	3	4	4	4	2	3	4	3	4	4	4	3	2	3	3	2	3
179	2	2	2	3	0	0	1	1	0	0	0	0	1	0	0	0	4	4	4	4	3	4	3	4	4	4	3	3	3	4	3	4	4	3	3	2	3	3	3
180	1	3	2	2	1	1	1	1	0	1	0	0	1	0	0	0	4	4	5	4	4	5	4	5	4	4	3	4	4	3	3	4	4	2	2	1	4	4	3
181	1	3	4	4	1	0	1	0	0	1	0	0	1	0	0	0	3	3	3	3	4	3	4	4	4	4	4	4	3	2	2	3	3	1	1	1	3	2	1
182	2	4	4	2	0	0	1	1	0	0	0	0	1	0	0	0	3	3	2	3	4	4	4	3	4	4	4	4	4	4	3	3	3	4	3	2	2	2	2
183	1	2	1	4	1	0	1	0	0	1	0	0	1	0	0	0	4	4	4	4	4	4	3	3	4	3	3	3	4	3	4	4	4	2	2	2	3	3	3
184	2	4	2	4	1	1	1	1	0	1	0	0	1	0	0	0	4	3	2	4	4	4	3	4	4	4	4	3	3	3	2	4	3	2	2	1	2	3	4
185	2	3	2	4	1	0	1	1	0	1	1	1	0	0	0	0	3	4	3	4	4	3	3	3	4	4	3	3	4	3	4	3	4	3	2	3	3	4	3
186	2	4	2	4	1	1	1	1	0	1	1	1	1	0	0	0	4	4	4	4	3	3	4	4	3	4	3	2	4	3	3	4	4	1	2	2	3	3	2
187	1	1	3	3	1	0	1	1	0	1	0	1	1	1	0	0	3	4	3	3	4	3	3	3	3	3	3	4	3	4	3	3	4	2	3	2	3	2	3
188	1	1	2	3	1	1	0	1	0	1	0	1	0	1	0	0	3	4	3	4	3	4	3	4	4	4	3	4	4	3	4	3	4	2	3	2	4	3	2
189	2	4	2	4	0	0	0	1	0	1	0	0	0	0	0	0	3	3	3	3	3	4	3	3	4	4	3	3	3	3	3	3	3	2	2	2	3	3	3
190	1	2	2	2	1	1	0	1	0	1	0	1	0	1	0	0	4	3	3	3	4	3	2	3	3	2	2	5	3	4	4	4	3	3	2	3	3	5	3
191	1	2	2	2	1	0	1	1	0	1	1	0	1	0	0	0	5	5	3	3	4	2	4	3	3	2	3	4	4	4	4	5	5	3	4	2	2	1	3
192	1	2	2	2	1	0	1	1	0	1	0	0	1	0	1	0	2	2	3	3	2	4	3	2	3	3	4	3	3	2	3	2	2	2	4	1	2	4	3
193	1	1	3	3	1	0	1	0	0	1	0	1	1	0	0	0	2	2	3	3	4	3	3	4	5	3	3	4	3	3	4	2	2	3	4	3	4	2	1
194	1	4	2	3	1	1	1	0	0	1	0	1	0	1	0	0	4	3	4	3	4	5	4	3	4	5	3	4	4	3	4	4	3	4	4	1	1	2	1
195	1	1	3	2	1	0	1	1	0	1	1	0	0	0	1	0	4	4	3	3	4	3	4	3	3	3	4	3	4	3	4	4	4	3	4	3	3	2	2
196	2	4	3	2	0	0	1	0	0	0	0	1	0	1	1	0	3	3	3	3	3	3	3	3	3	3	3	3	3	3	3	3	3	3	3	3	3	3	3
197	1	2	3	3	0	1	0	0	0	0	0	0	1	0	0	0	4	3	4	3	2	4	3	4	4	4	2	4	3	4	2	4	3	2	3	2	4	3	4
198	1	2	2	1	1	1	1	1	0	1	0	1	0	1	0	0	5	5	5	5	5	4	4	4	4	4	3	4	4	4	5	5	5	3	1	1	3	2	3
199	1	1	2	3	1	1	0	0	0	1	0	1	1	0	0	0	4	3	4	4	3	4	3	4	4	3	3	4	4	3	4	4	3	2	1	3	4	5	4
200	1	2	2	3	1	1	0	1	0	0	1	0	1	0	0	0	4	3	4	3	4	4	3	3	3	4	3	5	4	3	4	4	3	3	3	1	3	4	2
201	1	2	2	4	1	0	1	0	0	1	0	0	1	0	0	0	4	4	3	4	4	4	3	3	3	3	3	4	3	3	3	3	3	3	3	2	2	2	2
202	1	4	3	1	1	0	0	1	0	1	1	0	0	1	1	0	5	5	4	4	5	4	4	5	4	4	5	4	3	3	5	4	4	2	2	1	4	4	1
203	2	3	2	3	1	0	1	1	0	1	0	0	1	0	0	0	4	4	4	4	4	4	4	4	3	4	5	3	3	3	4	4	4	1	2	1	4	3	4
204	1	1	2	3	1	1	1	1	0	1	1	1	0	0	0	0	4	4	4	4	4	4	4	4	4	3	4	3	3	4	4	3	3	2	2	2	3	3	3
205	1	4	3	3	0	1	1	1	0	1	0	0	1	0	0	0	4	3	3	4	4	4	3	3	4	3	3	3	4	4	4	4	4	2	2	2	3	3	3
206	1	3	2	3	1	1	1	1	0	0	0	1	1	0	0	0	4	4	4	4	5	4	5	5	4	4	3	4	4	3	3	5	4	3	2	2	4	3	3
207	1	4	2	3	1	0	1	1	0	0	0	0	1	0	0	0	3	4	3	4	4	4	3	4	4	3	3	3	4	2	3	4	4	2	2	2	3	3	3
208	1	1	2	3	1	0	0	1	0	1	0	1	0	0	1	0	4	3	4	3	4	3	3	4	3	3	3	4	3	2	4	3	2	2	3	2	3	2	3
209	1	1	3	3	1	0	1	1	0	1	0	0	1	0	0	0	3	4	4	4	5	4	3	4	4	5	4	5	3	4	5	4	3	4	4	2	3	1	1
210	2	2	2	4	0	1	1	1	0	0	0	0	1	0	0	0	4	3	3	4	5	5	3	3	5	4	4	4	4	3	3	4	4	3	2	3	2	2	2
211	1	4	3	3	1	1	1	1	0	1	1	0	1	0	0	0	5	4	5	5	4	5	5	5	5	5	5	5	5	4	5	5	5	5	1	1	5	2	1
212	1	2	2	4	1	0	1	1	0	1	0	1	0	0	0	0	4	3	3	4	4	4	3	3	5	5	4	3	5	4	3	4	4	3	3	2	1	1	1
213	1	1	2	3	1	1	1	0	0	1	1	0	1	0	0	0	4	4	3	3	3	4	3	2	4	3	3	2	3	4	2	3	3	4	4	3	3	2	3
214	1	2	2	4	0	0	1	0	0	1	0	0	1	0	0	0	4	3	4	4	3	4	3	5	5	4	4	3	4	3	4	4	4	3	4	3	3	4	2
215	1	3	3	1	0	1	1	1	0	1	0	1	1	0	1	0	4	4	5	5	5	5	4	4	5	4	4	5	5	4	5	5	5	3	2	3	4	5	4
216	1	2	2	3	1	1	1	0	0	1	0	1	1	0	0	0	4	3	4	4	4	5	3	4	4	4	3	4	4	4	3	4	4	3	1	4	2	2	3
217	2	2	1	3	0	1	1	1	0	0	0	0	1	0	0	0	5	4	5	4	4	4	3	4	4	4	3	3	4	3	4	4	3	1	1	1	3	4	5
218	1	2	2	4	1	0	1	1	0	1	0	0	1	0	0	0	4	4	4	4	4	3	5	5	4	4	3	4	3	3	4	4	4	4	3	2	2	3	3
219	1	1	2	4	0	1	1	1	0	1	1	0	1	0	0	0	5	5	5	5	5	4	4	5	5	5	4	5	4	4	5	5	4	3	1	1	3	4	4
220	2	4	2	4	1	0	1	1	0	1	0	0	1	0	0	0	3	3	2	4	3	4	3	3	4	4	3	2	3	3	2	4	3	2	2	1	2	2	2
221	1	3	2	2	1	0	1	1	0	1	1	1	0	0	1	0	4	4	4	3	4	3	4	4	4	4	4	4	4	4	4	4	4	3	2	2	2	2	3
222	1	3	3	2	1	1	1	1	0	1	0	0	1	0	0	0	5	5	4	5	5	5	3	5	4	4	2	3	3	5	3	4	4	3	3	2	1	3	4
223	1	3	3	2	1	1	1	1	0	1	0	0	1	1	0	0	5	5	5	5	3	4	4	4	4	4	4	3	3	5	4	3	3	2	2	3	5	5	5
224	2	3	2	4	1	1	1	1	0	1	0	0	1	0	0	0	4	4	3	5	5	5	3	5	5	5	5	4	3	4	4	4	4	3	3	3	3	3	3
225	1	4	2	4	0	1	1	1	0	1	1	0	1	0	0	0	3	4	3	3	4	4	4	4	4	4	4	4	4	5	4	4	4	2	2	2	4	4	4
226	2	4	2	4	1	1	1	1	1	1	0	0	1	0	0	0	1	1	1	1	1	1	1	1	1	1	1	1	1	1	1	1	1	5	5	5	1	1	1
227	1	3	2	2	1	1	1	1	0	1	0	0	1	0	0	0	5	5	5	5	3	4	3	5	5	5	4	5	3	3	3	5	5	3	1	2	1	1	1
228	2	4	2	3	1	1	1	1	0	1	0	0	1	0	0	0	3	3	3	3	3	3	3	3	3	3	3	3	4	4	4	3	3	2	2	2	3	3	3
229	2	2	2	3	1	0	1	1	0	1	1	0	1	0	0	0	5	4	5	5	5	4	4	4	5	5	4	5	5	5	5	5	4	1	1	3	3	3	3
230	1	4	2	4	0	0	1	0	0	1	1	0	1	0	0	0	5	5	5	3	4	4	4	5	3	2	3	2	3	4	3	3	4	3	2	2	2	2	2
231	1	2	2	3	0	1	0	1	0	1	0	1	1	0	0	0	3	4	3	4	3	4	3	4	3	4	3	3	3	4	3	3	4	4	4	3	2	2	3
232	2	2	2	4	1	1	1	0	0	0	0	0	1	0	0	0	4	4	4	4	4	4	4	4	4	4	3	4	3	4	2	4	4	4	3	4	2	2	2
233	2	4	2	4	0	0	1	1	0	1	0	0	1	0	0	0	4	4	4	4	4	4	4	4	4	4	3	4	3	3	2	3	4	1	1	1	3	4	3
234	2	1	2	4	0	0	1	1	0	0	0	1	1	0	0	0	3	4	3	3	4	4	4	4	4	4	4	3	4	4	4	4	4	1	1	1	2	2	2
235	2	4	4	4	0	0	1	0	0	0	0	0	0	1	0	0	4	5	3	4	4	3	3	4	4	4	3	3	3	4	3	3	3	2	1	1	3	3	3
236	1	4	2	4	1	1	1	1	0	1	1	1	1	0	0	0	4	4	4	3	4	3	4	4	5	5	5	4	4	5	5	3	4	4	3	2	3	2	1
237	2	2	3	4	1	1	0	1	0	0	1	0	0	1	0	0	3	3	3	3	3	3	3	3	4	4	4	3	3	3	3	4	4	3	3	3	3	3	3
238	1	1	2	3	1	0	1	0	0	1	1	0	1	0	0	0	5	4	3	3	3	5	2	3	4	4	3	4	3	3	2	3	3	3	3	1	2	1	2
239	1	2	2	4	1	1	1	0	0	1	0	0	1	0	0	0	3	4	3	4	4	4	4	4	4	4	4	4	4	4	3	4	4	4	3	3	2	3	2
240	1	4	2	4	1	0	1	0	0	1	0	0	1	0	0	0	5	5	5	4	5	5	4	5	4	5	4	4	4	3	4	4	4	2	2	2	4	4	4
241	2	3	2	4	1	0	1	1	0	1	0	0	1	0	0	0	4	3	3	3	3	3	3	3	3	3	3	3	3	3	3	3	3	3	3	3	3	3	3
242	1	1	3	4	1	0	1	0	0	1	1	0	1	0	0	0	4	4	5	4	3	2	3	4	4	4	5	5	4	2	3	3	2	3	2	4	3	3	3
243	1	1	2	3	1	1	1	1	0	1	0	0	1	0	0	0	5	5	5	5	4	5	5	5	5	4	5	5	5	5	5	4	5	4	2	2	2	2	1
244	2	2	4	3	1	1	1	1	0	1	1	1	1	0	0	0	4	4	4	4	3	4	4	4	4	4	4	4	4	4	4	4	4	4	2	2	2	2	2
245	2	5	2	4	1	1	1	1	0	1	0	0	1	0	0	0	3	3	3	4	4	4	4	4	4	4	4	4	3	4	3	4	4	3	3	3	3	3	3
246	2	1	3	4	0	0	1	1	0	1	0	0	1	0	0	0	4	3	4	4	4	4	3	4	4	4	4	4	4	3	3	4	4	4	3	3	2	2	2
247	1	3	2	4	1	1	1	1	0	0	1	0	1	0	0	0	3	3	3	3	3	3	3	3	3	3	3	3	3	3	3	3	3	3	3	3	3	3	3
248	1	3	2	3	1	1	1	0	0	1	1	0	1	0	0	0	5	5	4	4	4	4	4	4	4	4	4	4	4	4	4	4	4	3	2	3	3	3	3
249	1	3	2	3	1	0	1	0	0	0	1	0	1	1	0	0	4	3	3	3	4	3	3	3	3	3	3	3	3	3	3	3	3	2	3	2	4	4	4
250	1	3	2	3	1	1	0	1	0	1	0	0	1	0	0	0	4	5	4	4	4	5	4	4	3	4	4	4	5	4	4	4	4	2	1	2	4	2	2
251	2	3	3	3	0	1	1	0	0	1	1	0	1	0	0	0	4	4	4	4	4	4	4	4	4	4	4	4	4	4	3	4	4	3	2	3	2	4	3
252	1	4	2	4	1	1	1	1	0	1	0	1	1	0	0	0	4	4	4	3	3	4	4	3	5	4	5	5	3	4	3	3	5	4	4	1	2	1	1
253	1	1	2	4	1	0	1	1	0	1	1	1	1	0	0	0	3	3	3	4	4	4	4	4	3	3	4	3	3	3	4	4	3	3	2	3	1	3	4
254	2	4	2	4	0	1	1	1	0	1	0	0	1	0	0	0	4	4	4	4	4	4	4	4	4	4	4	4	4	4	4	4	2	2	2	2	4	4	4
255	2	5	2	3	1	0	1	0	0	0	0	0	1	0	0	0	3	3	3	4	4	4	2	2	4	3	3	2	2	2	2	3	3	2	2	1	2	2	2
256	2	5	4	3	1	0	1	1	0	1	0	0	1	0	0	0	5	4	4	5	5	5	3	4	5	5	4	4	4	3	4	4	4	1	1	1	3	3	3
257	2	3	2	4	1	1	1	1	0	1	0	0	1	0	0	0	3	4	3	4	3	4	2	4	4	4	3	4	3	3	3	3	3	2	2	2	1	1	1
258	1	1	2	3	1	1	1	1	0	0	0	0	1	1	0	0	4	4	3	4	4	3	4	5	5	5	2	4	3	4	3	4	5	1	1	1	3	3	1
259	2	2	2	4	1	1	1	1	0	1	0	0	1	0	0	0	4	3	3	4	4	4	2	2	4	4	4	4	4	4	3	3	3	2	2	1	3	2	2
260	2	3	2	4	1	1	1	0	0	0	0	0	0	0	0	1	1	1	1	2	1	2	1	2	1	1	1	1	3	2	3	2	2	1	1	1	1	1	1
261	1	3	3	4	1	1	1	1	0	0	0	0	0	0	0	1	3	3	3	4	3	4	4	4	3	3	3	3	3	3	3	3	3	3	3	3	3	3	3
262	2	6	4	4	1	0	1	1	0	0	0	0	1	0	0	0	4	3	3	3	5	3	3	3	4	5	5	5	3	4	3	3	3	3	3	1	1	1	1
263	1	5	4	2	1	1	1	1	0	1	1	1	1	0	0	0	5	5	5	5	5	5	3	5	4	3	4	3	4	5	5	5	5	4	4	3	2	2	2
264	1	1	3	3	0	1	0	1	0	1	0	0	1	0	0	0	4	5	5	4	5	4	5	4	4	4	4	4	4	5	4	4	3	4	3	2	2	3	3
265	2	1	3	2	1	1	1	0	0	1	1	0	1	0	0	0	4	4	2	4	5	5	4	4	5	5	5	5	4	4	5	5	5	3	4	2	3	3	2
266	1	4	1	4	0	1	1	0	0	0	0	0	1	0	0	0	5	3	3	4	4	5	5	5	5	4	3	3	5	4	3	4	4	5	2	1	3	2	1
267	1	1	2	4	1	0	1	1	0	1	0	0	1	0	0	0	3	3	4	4	4	3	3	4	4	4	3	4	4	3	4	3	3	3	2	1	3	3	3
268	1	2	2	4	0	0	1	1	0	1	0	0	1	0	0	0	4	3	3	4	4	4	3	4	5	4	3	3	4	4	3	4	3	3	2	1	2	3	2
269	1	4	2	4	1	0	1	1	0	1	0	0	1	0	0	0	3	3	3	3	3	3	3	3	3	3	3	3	3	3	3	3	3	3	3	3	3	3	3
270	2	3	4	4	1	1	1	1	0	0	0	0	1	0	0	0	5	5	5	4	4	3	4	5	4	2	2	2	4	3	2	3	2	5	4	2	1	1	1
271	2	1	2	4	1	1	1	1	0	1	1	1	1	0	0	0	3	3	3	3	3	3	3	3	3	3	3	3	3	3	3	3	3	3	3	3	3	3	3
272	2	3	3	4	0	0	1	1	0	0	0	0	0	0	0	1	3	2	2	3	3	3	5	3	3	3	3	3	2	3	3	3	3	3	3	3	3	3	3
273	1	1	2	4	1	0	0	1	0	1	1	0	1	0	0	0	4	3	4	3	4	3	2	3	3	3	3	3	3	3	4	3	3	4	4	2	3	2	3
274	2	3	2	4	1	0	1	0	0	1	0	0	1	0	0	0	4	4	4	4	3	4	3	4	4	4	4	4	4	2	3	4	4	2	2	2	3	3	3
275	2	3	2	3	1	1	1	0	0	1	0	1	1	1	1	0	4	4	5	3	4	4	3	4	5	4	4	5	4	4	5	4	4	3	3	3	3	4	3
276	2	2	3	4	1	0	1	1	0	1	0	0	1	0	0	0	4	4	2	4	4	4	2	3	3	2	3	4	3	4	3	3	4	1	2	2	2	2	2
277	1	3	2	4	1	1	0	0	0	1	0	0	1	0	0	0	3	1	3	3	5	3	3	4	5	4	3	1	4	3	3	3	3	1	2	2	1	1	1
278	1	2	3	3	1	0	1	1	0	1	0	1	0	0	1	0	3	4	3	3	4	4	3	2	4	3	4	3	4	3	4	4	3	3	1	2	4	2	2
279	2	3	3	4	1	1	1	1	0	1	0	0	1	0	0	0	3	3	3	3	4	4	3	3	4	4	3	3	3	3	3	3	3	2	2	3	3	4	2
280	1	1	2	3	1	1	1	0	0	0	0	0	1	0	0	0	5	5	5	4	4	5	4	4	5	4	5	5	5	5	5	5	5	3	3	2	3	3	1
281	2	3	2	4	1	1	1	1	0	0	0	0	1	0	0	0	3	3	3	4	4	4	4	4	3	3	3	4	3	4	3	2	4	3	2	3	3	4	3
282	2	3	3	3	1	0	1	1	0	0	0	0	1	1	0	0	4	4	4	5	5	5	5	5	4	4	5	4	5	5	5	4	5	1	1	1	5	5	5
283	2	4	2	4	0	1	1	1	0	1	1	0	1	0	0	0	4	3	5	3	2	2	4	3	5	5	2	2	3	3	2	3	4	3	3	1	2	2	2
284	2	5	3	4	1	1	1	0	0	1	0	0	1	0	0	0	5	4	4	5	5	5	4	5	5	5	5	4	4	4	4	4	4	3	3	4	2	2	2
285	2	3	3	4	1	1	1	1	0	1	0	0	1	0	0	0	4	4	4	3	3	4	4	4	4	4	3	4	3	4	3	4	4	3	2	3	2	4	2
286	2	2	2	4	0	1	1	0	0	1	0	0	1	0	0	0	4	4	4	3	4	3	3	4	5	4	3	4	4	4	3	4	3	2	3	2	4	2	2
287	2	3	2	3	1	1	1	0	0	1	0	0	1	0	0	0	5	4	4	4	4	4	2	3	4	2	4	3	4	4	5	5	4	2	1	1	2	4	5
288	1	1	3	1	1	1	1	1	0	0	1	0	0	0	0	0	3	3	3	3	4	4	4	4	4	4	4	4	3	4	4	4	4	2	2	2	2	3	1
289	2	3	2	4	1	1	1	1	0	1	0	0	1	0	0	0	4	4	4	4	4	4	4	4	4	5	3	3	3	2	3	4	4	2	2	2	3	3	4
290	2	5	3	4	0	0	1	1	0	0	0	0	1	0	0	0	4	4	2	4	4	5	5	4	5	4	5	4	5	5	4	4	5	4	4	2	2	4	2
291	1	6	4	3	1	0	1	1	0	0	0	1	1	1	0	0	4	4	2	5	5	5	4	4	5	3	4	4	5	4	4	5	5	4	2	3	1	1	1
292	1	3	2	1	0	1	1	0	0	1	1	0	1	0	0	0	4	4	4	4	4	4	4	4	4	3	4	4	4	4	4	3	4	1	1	1	3	3	3
293	2	2	3	4	0	0	1	1	0	0	0	1	1	0	0	0	5	5	5	5	5	5	5	5	4	4	4	4	4	4	4	4	4	2	2	2	4	4	2
294	2	3	2	1	1	1	1	1	0	1	0	0	1	0	0	0	5	5	4	4	4	4	4	4	4	4	4	4	4	4	3	4	4	3	3	2	3	4	3
295	1	1	3	4	0	0	0	1	1	1	0	0	0	0	0	0	2	2	2	2	2	2	4	3	3	3	2	2	3	2	2	2	3	3	3	1	2	2	2
296	2	1	2	4	0	0	1	0	0	0	0	0	1	0	0	0	4	4	4	4	4	4	4	4	4	4	4	3	4	4	3	3	4	3	3	3	3	3	3
297	2	3	2	1	1	0	1	1	0	1	0	1	1	0	0	0	4	4	3	4	3	3	4	4	4	3	3	3	3	3	3	3	3	3	2	1	2	2	2
298	2	3	2	4	1	0	1	1	0	1	0	0	1	1	0	0	4	3	3	3	3	3	3	3	4	3	4	3	4	2	3	3	4	3	2	2	2	2	3
299	2	5	2	2	1	0	1	1	0	0	1	0	1	1	0	0	4	4	4	4	4	4	4	4	3	4	2	3	4	2	2	3	4	1	1	1	4	3	2
300	1	2	3	4	1	1	1	1	0	1	0	0	1	0	0	0	4	4	4	3	3	3	4	3	3	3	2	3	3	4	3	4	4	4	2	3	4	2	2
301	2	3	2	4	0	0	1	1	0	0	0	0	1	0	0	0	4	4	4	3	3	3	3	3	4	4	3	3	3	3	3	3	3	3	2	3	3	3	3
302	1	1	2	4	1	1	0	1	0	1	0	0	1	0	0	0	3	3	3	4	5	4	5	5	4	5	4	2	5	4	3	5	4	3	3	2	4	4	4
303	2	3	2	3	1	1	1	0	0	1	0	1	1	0	0	0	4	3	3	4	4	4	3	4	4	4	5	4	4	5	4	5	5	4	3	2	2	2	2
304	1	2	2	4	1	1	1	1	0	1	0	0	1	0	0	0	4	4	4	4	4	4	4	4	4	4	4	4	4	4	4	4	4	4	4	2	2	2	2
305	2	5	2	4	0	0	0	0	1	0	0	0	1	0	0	0	3	3	3	3	3	3	3	3	3	3	3	3	3	3	3	3	3	3	3	3	3	3	3
306	2	3	2	2	1	0	1	1	0	1	1	0	1	0	0	0	4	4	4	4	4	4	5	4	4	4	4	4	4	3	3	4	3	3	3	3	3	3	3
307	2	3	2	1	1	1	1	1	0	1	0	0	1	0	0	0	5	5	4	4	4	4	3	5	4	4	4	4	4	3	4	3	4	4	4	3	3	3	2
308	2	5	3	4	1	1	1	1	0	0	0	0	1	0	0	0	3	3	2	3	3	3	3	3	3	5	4	4	4	3	3	3	3	3	3	3	3	3	3
309	1	3	4	4	0	0	1	0	0	0	0	0	1	0	0	0	3	3	3	5	5	5	5	5	5	4	5	5	4	3	4	4	4	2	3	3	4	3	3
310	2	2	2	4	1	1	1	1	0	1	0	0	0	0	0	0	3	3	3	3	3	3	3	3	3	3	3	3	3	3	3	3	3	3	3	3	3	3	3
311	2	2	2	3	1	1	1	1	0	0	1	0	1	0	0	0	4	4	2	4	4	3	3	4	4	4	3	3	3	2	3	3	3	2	2	2	4	3	3
312	2	1	2	4	0	1	1	1	0	0	0	1	1	1	0	0	3	2	3	4	4	4	4	4	3	3	3	3	3	3	3	4	4	3	3	3	3	2	2
313	2	2	2	3	1	0	1	1	0	1	0	0	1	0	0	0	3	3	3	3	3	4	3	3	3	2	3	3	3	3	3	4	3	3	3	3	3	3	3
314	2	3	2	3	1	0	1	0	0	1	1	0	0	0	0	0	4	4	4	4	4	5	5	4	3	4	4	4	4	5	4	5	5	2	1	1	5	4	4
315	2	1	3	3	0	0	1	0	0	0	0	0	1	0	0	0	1	1	1	3	2	2	3	2	4	3	2	4	3	4	4	4	2	5	5	5	1	1	1
316	2	2	2	4	1	1	1	1	0	0	0	0	1	0	0	0	3	3	4	4	5	4	4	4	4	4	3	4	4	3	4	5	4	2	2	3	2	2	3
317	2	2	3	3	1	0	1	0	0	1	0	0	1	0	0	0	3	3	4	4	3	4	4	4	4	4	3	3	4	3	3	3	4	4	3	2	3	2	2
318	2	3	2	4	1	1	1	1	0	0	0	0	1	0	0	0	3	3	3	3	3	3	3	3	3	3	3	3	3	3	3	3	3	3	3	3	3	3	4
319	2	1	2	4	1	1	1	1	0	1	0	0	1	0	0	0	4	3	4	4	4	4	4	4	3	4	2	4	3	2	3	3	4	2	1	1	1	2	1
320	2	1	2	4	0	1	1	0	0	1	0	0	1	0	0	0	3	3	3	4	3	5	2	4	4	3	3	3	4	3	2	3	3	3	3	3	3	3	3
321	2	6	4	1	1	1	1	1	0	1	1	1	1	1	1	0	1	1	1	3	4	3	3	2	2	3	3	2	2	2	2	1	2	4	5	4	2	2	3
322	2	2	1	4	1	1	1	0	0	1	0	0	1	0	0	0	3	2	2	4	5	4	4	4	3	4	3	4	4	3	3	3	3	3	3	2	3	3	3
323	2	2	2	2	0	1	1	1	0	1	0	1	1	0	0	0	3	3	3	3	4	4	3	4	4	4	4	4	3	4	3	3	4	3	4	2	2	2	2
324	2	2	2	3	1	0	1	1	0	1	0	1	1	0	0	0	5	5	5	5	4	5	5	5	5	5	5	5	5	3	4	5	5	2	2	1	3	3	3
325	2	2	2	4	1	1	1	0	0	1	1	0	1	0	0	0	4	4	3	3	3	4	3	3	3	2	3	3	2	2	3	3	2	2	1	1	2	2	2
326	2	3	2	2	1	0	1	1	0	1	0	0	1	0	0	0	4	4	4	4	4	4	3	4	4	4	3	3	3	3	2	3	4	2	2	2	3	4	2
327	1	4	3	3	1	0	1	0	0	1	0	1	0	1	0	0	4	5	5	4	4	3	3	4	3	5	3	5	4	5	4	3	5	3	2	1	4	2	4
328	2	3	2	4	0	0	1	0	0	1	1	1	1	0	0	0	5	5	5	5	5	5	5	5	5	5	5	5	5	5	5	5	5	3	1	1	4	3	5
329	2	2	3	4	0	0	1	1	0	1	0	0	0	0	0	0	3	3	3	3	3	3	3	3	3	3	3	3	3	3	3	3	3	3	3	3	3	3	3
330	2	3	3	4	0	0	1	0	0	1	0	0	0	1	0	0	4	4	4	4	4	4	4	4	4	4	4	4	4	4	4	4	4	3	3	3	3	2	2
331	2	3	3	4	1	1	1	1	0	1	1	0	1	0	0	0	3	4	3	3	4	3	2	4	4	3	3	2	4	3	2	3	3	2	2	1	1	2	1
332	1	1	2	4	1	0	1	0	0	1	0	0	1	0	0	0	3	3	4	4	4	3	3	3	4	4	3	5	3	4	3	3	4	3	3	1	3	2	3
333	1	4	3	2	1	1	1	1	0	1	0	1	1	1	0	0	5	4	5	4	5	4	3	3	4	4	3	4	3	4	3	4	3	3	2	3	3	2	3
334	1	3	3	3	1	1	1	1	0	1	1	0	1	0	0	0	5	4	3	5	5	4	4	4	4	3	5	5	4	3	4	4	5	3	2	3	2	3	4
335	1	2	2	3	1	1	1	1	0	1	0	0	1	0	0	0	5	5	3	4	4	5	4	5	5	3	5	5	5	4	5	5	4	4	2	5	2	4	4
336	2	3	2	4	1	0	1	0	0	1	0	1	1	0	0	0	4	4	3	3	2	3	4	4	4	3	3	4	3	2	2	3	3	3	2	2	2	2	2
337	1	2	3	3	0	0	1	1	0	0	0	1	1	0	1	0	4	5	4	3	4	4	4	3	5	4	3	4	3	4	4	4	5	2	2	1	2	3	2
338	1	4	3	3	1	1	1	0	0	1	0	0	1	0	0	0	4	4	3	4	4	4	3	4	4	4	3	3	4	3	4	3	4	2	2	2	3	3	3
339	2	3	2	4	1	1	1	1	0	1	0	0	1	0	0	0	4	4	4	4	4	5	4	4	4	4	4	3	4	4	4	5	4	2	2	2	4	4	4
340	2	2	2	4	0	1	1	0	0	1	0	0	1	0	0	0	3	3	3	3	3	3	3	3	3	3	3	3	3	3	3	3	3	3	3	3	3	3	3
341	1	1	3	3	1	0	1	1	0	1	0	0	1	0	0	0	5	4	5	4	4	3	3	4	3	3	4	5	4	3	2	3	4	4	3	2	3	2	3
342	1	1	2	3	1	0	1	0	0	0	1	0	1	0	0	0	3	4	3	3	2	3	4	3	3	3	4	3	3	4	3	3	4	2	3	2	3	3	2
343	1	2	3	4	1	1	0	1	0	1	0	0	1	0	0	0	4	3	2	5	2	5	4	5	5	2	5	2	4	3	3	4	5	4	5	2	2	5	2
344	1	2	3	3	1	1	1	1	0	1	1	0	1	0	0	0	4	5	3	4	5	5	3	4	4	4	4	3	3	4	3	4	5	2	2	1	2	4	2
345	1	3	2	4	1	1	1	1	0	1	0	0	1	0	0	0	4	5	5	4	3	4	4	4	4	4	4	3	3	2	3	3	4	2	1	1	2	3	3
346	2	5	3	4	1	1	1	1	0	1	0	0	1	0	0	0	3	3	3	3	3	4	3	4	4	3	4	4	3	3	3	3	3	3	3	3	3	3	3
347	1	4	2	4	1	0	1	0	0	1	1	0	1	0	0	0	3	3	4	3	4	3	4	3	3	3	3	4	4	3	4	3	4	3	3	2	4	2	2
348	2	4	2	4	0	1	1	0	0	0	0	0	1	0	0	0	3	2	2	3	4	4	2	3	3	2	4	4	4	3	3	3	2	4	2	1	2	2	2
349	1	1	2	3	1	1	0	1	0	1	0	1	1	0	0	0	4	3	4	4	3	4	3	4	3	2	3	4	3	3	4	3	3	4	4	1	2	2	3
350	1	1	3	2	1	1	1	1	0	1	1	1	1	1	1	0	5	5	5	4	3	4	5	4	4	5	4	3	3	4	4	4	5	2	3	2	4	2	3
351	1	4	2	4	1	1	1	1	0	1	1	0	1	0	0	0	3	3	3	4	3	4	3	3	3	3	3	3	3	3	4	3	3	4	3	3	2	2	2
352	1	4	2	4	1	0	1	1	0	1	0	0	1	0	1	0	4	4	4	5	5	5	5	5	5	5	5	5	4	4	4	4	4	1	1	1	5	5	5
353	1	4	3	2	1	1	1	1	0	0	0	1	1	0	0	0	3	4	4	3	3	4	3	3	3	4	3	3	3	3	3	3	3	3	2	3	3	3	3
354	2	4	2	4	1	0	1	0	0	0	0	0	1	0	0	0	3	3	3	3	3	3	3	2	3	3	3	3	3	3	3	3	3	3	3	3	3	3	3
355	1	4	2	4	1	1	1	1	0	0	0	0	1	0	0	0	4	4	3	3	4	4	3	3	4	3	4	4	4	4	3	4	4	4	4	3	2	2	2
356	1	1	2	4	1	1	1	0	0	1	0	0	1	0	0	0	3	4	3	4	3	4	3	4	4	3	4	3	3	4	3	3	4	3	2	3	3	2	3
357	2	4	2	4	1	1	1	1	0	1	0	0	1	0	0	0	3	3	3	3	3	2	3	3	3	3	4	3	3	3	3	4	3	3	3	3	3	3	3
358	1	4	2	4	0	0	1	1	0	1	0	0	1	0	0	0	5	3	4	4	4	3	3	3	4	2	3	2	4	3	4	4	4	2	2	1	3	2	2
359	1	4	4	4	0	1	0	0	0	1	1	1	1	0	0	0	3	3	3	3	3	3	3	3	4	4	4	4	3	3	3	3	3	3	3	3	3	2	4
360	1	1	3	1	1	0	1	1	0	1	1	0	1	1	0	0	5	4	5	4	5	5	3	4	4	3	4	5	4	3	3	4	4	3	2	2	4	3	2
361	1	4	2	4	0	1	1	0	0	1	0	1	1	0	0	0	3	3	2	3	4	3	3	3	3	4	3	3	4	4	3	3	3	2	2	2	2	2	3
362	1	4	2	4	1	0	1	1	0	1	1	1	1	1	0	0	5	5	3	5	4	4	3	4	4	4	4	4	4	4	4	4	4	2	2	2	4	4	4
363	2	4	2	1	0	1	1	1	0	0	0	1	1	1	1	0	4	4	4	3	4	4	3	3	3	3	3	3	4	4	5	4	4	3	3	3	4	4	4
364	1	1	2	3	1	0	1	0	0	1	1	1	1	0	1	0	3	1	3	4	4	4	1	5	3	4	1	3	4	3	3	4	4	3	1	3	3	2	2
365	2	4	2	4	1	1	1	1	0	1	0	1	1	0	0	0	3	4	4	4	4	4	4	4	3	3	3	3	3	3	3	4	3	2	3	3	4	3	3
366	1	1	2	4	0	0	0	1	0	1	0	0	1	0	0	0	3	4	3	2	2	3	3	4	3	3	4	4	3	2	4	3	2	3	4	3	3	2	4
367	2	4	2	4	1	0	1	0	0	1	1	0	1	0	0	0	4	4	4	4	4	4	4	4	4	4	4	4	4	4	4	4	4	4	3	3	3	3	2
368	2	4	2	4	0	0	1	0	0	1	1	1	1	1	1	0	5	5	3	3	3	3	3	3	5	5	5	5	3	3	3	3	3	3	3	3	3	3	3
369	1	4	3	4	0	0	1	1	0	0	0	0	1	0	0	0	5	5	5	5	5	4	4	4	4	3	3	4	3	3	4	4	5	3	2	2	4	4	2
370	1	4	2	4	1	1	1	0	0	1	0	0	1	0	0	0	3	3	2	3	3	3	2	3	3	4	3	3	3	3	3	3	4	2	1	3	3	3	3
371	1	1	2	3	1	0	0	0	0	0	0	0	1	0	0	0	3	3	4	4	4	3	3	2	3	3	3	5	3	4	3	3	4	4	3	2	3	2	1
372	1	1	2	3	1	1	1	0	0	1	0	0	1	0	0	0	3	3	4	3	2	3	4	3	2	4	3	4	3	5	4	3	2	3	2	4	3	2	4
373	1	4	1	3	1	1	1	1	0	1	1	0	1	0	0	0	4	4	4	4	4	3	4	5	4	4	3	3	4	4	4	4	4	2	1	2	3	4	3
374	1	1	3	1	1	1	1	1	0	1	1	1	1	1	1	0	5	4	5	5	4	5	3	5	4	3	4	5	4	5	5	4	5	4	4	1	3	2	2
375	2	4	2	4	0	1	1	1	0	1	0	0	1	0	0	0	4	4	4	5	4	4	3	4	4	4	4	3	4	4	3	3	4	1	2	3	4	4	5
376	1	1	3	2	1	0	0	1	0	1	1	0	1	0	0	0	4	5	5	4	5	3	4	5	4	5	4	5	4	4	5	4	3	2	1	1	4	2	2
377	2	4	2	3	1	1	1	1	0	0	0	0	1	0	0	0	4	4	4	4	4	4	4	4	4	4	4	4	4	5	4	4	4	3	2	2	3	3	3
378	1	4	2	4	1	1	1	0	0	1	0	1	1	0	0	0	4	4	4	4	3	4	3	4	3	3	3	3	3	5	3	4	4	3	3	3	2	2	4
379	1	4	2	4	0	0	1	1	0	1	0	0	1	0	1	0	5	5	5	5	5	5	5	5	5	5	5	5	5	5	5	5	5	1	1	1	5	5	5
380	1	1	2	4	1	0	1	1	0	1	0	0	1	0	0	0	3	4	4	3	4	3	4	5	4	3	4	5	4	5	5	3	4	2	3	1	4	2	2
381	1	5	2	2	1	0	1	1	0	1	1	1	1	1	0	0	4	4	4	4	4	4	3	4	4	4	4	4	4	4	4	4	4	2	2	2	4	4	4
382	1	1	2	4	0	1	0	1	0	1	0	0	1	0	0	0	3	4	4	4	3	4	3	4	4	4	3	3	4	5	3	4	4	3	2	2	3	3	2
383	1	4	2	4	1	1	1	1	0	1	0	1	1	0	0	0	4	4	4	4	4	4	4	4	3	2	2	3	4	3	4	4	4	2	2	1	3	2	2
384	1	1	3	3	1	0	0	1	0	1	0	0	1	0	0	0	4	4	3	3	4	4	3	4	4	4	3	3	4	5	4	3	3	4	4	2	3	2	3
385	1	4	2	3	1	1	1	1	0	1	1	0	1	0	0	0	4	4	4	4	4	4	4	4	4	3	3	4	3	5	3	3	4	2	2	2	2	3	2
386	1	1	1	4	1	1	0	0	0	1	0	0	1	0	0	0	3	3	3	3	3	2	2	3	3	3	2	3	2	2	3	2	2	4	4	2	2	2	2
387	1	3	2	4	1	1	1	0	0	1	0	0	1	0	0	0	3	3	2	3	4	4	3	4	4	3	3	3	3	5	4	4	4	2	1	1	3	3	3
388	1	4	2	4	1	1	1	1	0	1	0	0	0	0	0	0	4	4	3	4	4	4	3	4	4	4	3	3	4	3	3	2	4	2	2	2	2	2	2
389	1	1	2	3	1	0	1	0	0	1	0	1	0	0	0	0	4	4	3	3	4	4	3	4	4	4	3	3	4	5	3	2	3	3	4	2	3	2	3
390	1	3	2	2	0	1	0	0	0	1	0	1	1	0	0	0	4	3	4	4	5	4	4	5	4	4	5	4	4	5	4	4	4	2	1	2	4	5	4
391	1	2	2	4	1	0	1	0	0	1	0	0	1	0	0	0	4	4	3	3	4	4	3	3	4	4	3	3	3	4	3	3	4	3	2	3	3	4	3
392	2	2	2	3	1	0	1	0	0	1	0	0	1	0	0	0	4	4	3	4	4	4	3	4	4	3	3	3	3	5	3	4	3	3	2	2	3	2	2
393	2	2	2	3	1	0	1	1	0	1	1	1	1	0	0	0	5	5	4	5	4	4	4	5	5	4	4	4	3	2	3	4	4	2	1	2	2	2	3
394	1	3	2	4	1	1	1	1	0	1	0	0	1	0	0	0	4	4	4	4	4	5	4	4	4	5	4	5	4	4	4	4	3	2	3	2	4	3	4
395	2	3	2	4	1	0	1	1	0	1	1	0	1	0	0	0	5	5	3	4	3	4	3	4	4	4	4	4	4	5	3	3	3	2	2	1	4	3	2
396	2	4	2	4	1	1	1	1	0	0	0	0	1	0	0	0	4	3	3	4	4	4	3	3	3	3	3	3	4	5	3	4	4	2	2	3	3	3	3
397	1	3	2	3	0	0	1	1	0	1	0	0	1	0	0	0	4	3	2	4	3	4	5	4	4	4	3	5	3	2	3	3	4	1	2	1	3	4	2
398	1	4	2	4	0	1	1	0	0	1	1	1	0	0	0	0	5	5	3	5	4	4	5	5	5	5	2	3	3	5	4	4	5	2	1	1	4	5	4
399	1	3	2	4	1	1	1	0	0	1	0	0	1	0	0	0	4	3	2	4	3	4	3	2	3	3	4	3	4	2	3	3	4	2	3	2	3	4	2
400	1	4	3	4	0	1	1	1	0	0	0	1	1	1	0	0	4	3	3	4	5	4	4	3	4	3	3	4	4	5	3	2	4	2	2	1	4	3	2
401	1	3	3	4	0	1	1	1	0	1	0	1	0	0	0	0	3	4	2	4	3	4	4	2	3	5	3	5	2	4	2	3	2	3	4	2	3	3	4
402	1	4	2	3	0	0	1	1	0	0	0	0	1	0	0	0	4	4	2	4	5	4	4	4	4	4	4	3	4	4	3	4	3	3	2	3	3	2	2
403	1	4	2	1	1	1	1	0	0	1	1	1	1	0	0	0	3	3	3	3	3	3	3	3	3	4	4	4	3	5	3	3	3	3	3	3	4	4	3
404	2	3	2	4	1	1	1	1	0	1	0	0	1	0	0	0	3	4	4	4	4	4	2	2	4	4	4	4	4	4	4	4	4	4	2	2	2	2	2
405	2	4	2	4	1	1	0	0	0	1	0	0	1	0	0	0	2	3	2	4	3	3	4	3	2	3	2	4	3	3	3	2	2	5	5	5	2	2	1
